# Supplementary material for: Behavioral Plasticity in Probing by Diaphorina citri (Hemiptera, Liviidae): Ingestion from Phloem Versus Xylem is Influenced by Leaf Age and Surface
Source: J Insect Behav. 2018 Feb 20;31(2):119–37. doi: 10.1007/s10905-018-9666-0 (PMC5882765; doi:10.1007/s10905-018-9666-0)
Supplement: Supplementary file 1 — (XLSX 34 kb) [file 10905_2018_9666_MOESM1_ESM.xlsx]

## Sheet: Table S-1
Behavioral plasticity in Diaphorina citri (Hemiptera: Liviidae) ingestion from phloem versus xylem is influenced by leaf age and surface
Ebert, Backus, Rogers
Journal of Insect Behavior
Note 1: All Variables names are "by insect" while the numbers in the table are "per insect"
Note 2: Times and durations are all in seconds.
		Young Leaf			Young Leaf			Old Leaf			Old Leaf
		Abaxial			Adaxial			Adaxial			Abaxial
		Treatment A			Treatment B			Treatment C			Treatment D									Treatment						ONLY TREATMENT A AND B
Variable Name	Abbreviation of Name	N	Mean	Std Dev	N	Mean	Std Dev	N	Mean	Std Dev	N	Mean	Std Dev	Variable	Num DF	Den DF	F	Pr>F		A	B	C	D	Transformation			Num DF	Den DF	F	Pr>F
Number of Probes	NumPrbs	37	13.4865	10.7977	19	17.4737	13.4096	19	9.63158	8.19356	25	9.76	6.97782	NumPrbs	3	96	2.57	0.0587						Square Root		NumPrbs	1	54	1.47	0.2311
Mean Probe Duration	MnPrbs	37	5060.08	4623.42	19	3799.57	2965.46	19	6047.12	6715.74	25	5591.72	5015.87	MnPrbs	3	96	0.33	0.8052						Log		MnPrbs	1	54	0.57	0.4534
Standard Deviation of the Mean Probe Duration	sdPrbs	35	6651.24	6888.55	19	4907.82	4048.44	18	6678.48	7389.09	24	7111.55	8258.89	sdPrbs	3	92	0.17	0.9165						Log		sdPrbs	1	52	0.55	0.4629
Median Number of Probes	MdnPrbs	37	2673.31	3529.71	19	1971.19	2381.36	19	4417.11	6486.37	25	3084.1	3319.22	MdnPrbs	3	96	0.53	0.6645						Log		MdnPrbs	1	54	0.03	0.8744
Duration of the First Probe	DurFrstPrb	37	3594.57	6200.51	19	2436.63	4916.17	19	4961.6	10234.6	25	2018.8	2769	DurFrstPrb	3	96	0.58	0.6293						Log		DurFrstPrb	1	54	1.46	0.232
Duration of the Second Probe	DurScndPrb	35	5461.99	12081.9	19	1642.89	1875.82	18	2479.02	3110.8	24	3039.17	5297.04	DurScndPrb	3	92	0.75	0.5238						Log		DurScndPrb	1	52	0.91	0.3439
Total Probe Time	TtlPrbTm	37	40120.4	21176	19	42429.2	17307.1	19	32501	22744.6	25	36370.7	19794.1	TtlPrbTm	3	96	1.21	0.3115						Square Root		TtlPrbTm	1	54	0.37	0.5462
Number of NP	NumNP	37	13.6757	10.9521	19	17.5789	13.2929	19	9.68421	8.17212	25	9.92	6.9697	NumNP	3	96	2.63	0.0545		AB	A	B	B	Square Root		NumNP	1	54	1.51	0.2246
Total Duration of NP	TtlDurNP	37	31986.4	18391	19	30290.4	17363	19	31973.7	18389	25	26985.6	14564.8	TtlDurNP	3	96	0.3	0.8272						Square Root		TtlDurNP	1	54	0.06	0.8023
Mean Duration of NP	MnDurNP	37	6117.45	11179.6	19	3482.77	4458.76	19	5798.47	7074.97	25	5160.03	5993.17	MnDurNP	3	96	1.11	0.3494						Log		MnDurNP	1	54	0.95	0.3337
Standard Deviation of the Mean Duration of NP	sdNP	35	4622.05	5024.9	19	5032.55	5412.8	18	8368.73	9051.11	24	5317.23	5574.26	sdNP	3	92	0.99	0.4001						Log		sdNP	1	52	0.01	0.9124
Time to the first Probe from start of recording	TmFrstPrbFrmStrt	37	7895.55	11117.5	19	8811.7	12889.3	19	10661.6	14068.2	25	9526.48	10671.5	TmFrstPrbFrmStrt	3	96	0.74	0.5304						Log*		TmFrstPrbFrmStrt	1	54	0.1	0.7501
Duration of the second NP	DurScndZ	35	4022.18	7427.85	19	1764.73	2447.12	18	2617.11	3246.65	24	3401.26	5434.14	DurScndZ	3	92	2.08	0.1081						Log		DurScndZ	1	52	5.34	0.0248
Duration of the non-probing period before the first E1	DurNnprbBfrFrstE1	37	27077.7	20534.3	19	29100.1	18070.7	19	30713	19437.3	25	26024	14923.2	DurNnprbBfrFrstE1	3	96	0.28	0.8389						Square Root		DurNnprbBfrFrstE1	1	54	0.39	0.5357
Duration of NP before the first Sustained E2	DurNpFllwFrstSusE2	22	1915.88	3442.78	7	634.377	525.523	1	961.92	.	1	259.2	.	DurNpFllwFrstSusE2	3	27	0.25	0.8637						Log		DurNpFllwFrstSusE2	1	27	0.31	0.5841
Number of C	NmbrC	37	17.6486	11.7597	19	20.8421	14.3033	19	13.6842	10.4033	25	14.12	9.64935	NmbrC	3	96	1.69	0.1743						Square Root		NmbrC	1	54	0.69	0.4089
Total Duration of C	TtlDurC	37	19867.8	13233.6	19	28016.8	12285.8	19	18812.7	16836.4	25	21925.6	14340.6	TtlDurC	3	96	2.29	0.0835						Square Root		TtlDurC	1	54	5.86	0.0188
Mean duration of C	MnDurC	37	1337.24	1054.12	19	1954.06	1637.34	19	1405.83	1114.53	25	1809.13	1123.46	MnDurC	3	96	2.19	0.0944						Log		MnDurC	1	54	3.96	0.0516
Standard Deviation of the Mean Duration of C	sdC	37	1734.65	1590.7	19	2383.85	1788.06	19	1911.92	1975.8	25	2555.95	2110.8	sdC	3	96	1.88	0.1383						Log		sdC	1	54	3.15	0.0815
Number of Short C	NmbrShrtC	37	2.21622	2.04308	19	2.31579	3.5285	19	2.47368	3.18623	25	1.68	2.03552	NmbrShrtC	3	96	0.65	0.584						Square Root*		NmbrShrtC	1	54	0.26	0.6141
Duration of short C before first E1	ShrtCbfrE1	26	1464.98	1972.36	12	1285.02	1684.25	5	2426.69	716.399	5	8965.38	14571.7	ShrtCbfrE1	3	44	3.83	0.016		B	B	A	A	Inverse		ShrtCbfrE1	1	36	0	0.9809
Percent Probe in C	PrcntPrbC	37	52.1485	24.2132	19	68.7969	19.9216	19	55.7372	27.6816	25	63.3565	23.6475	PrcntPrbC	3	96	2.01	0.1172						log(p/(1-p))**		PrcntPrbC	1	54	6.03	0.0173
Number of G	NumG	37	1.89189	1.71243	19	2.36842	1.67367	19	2.84211	2.21769	25	2.72	1.81475	NumG	3	96	1.56	0.2046						none*		NumG	1	54	0.99	0.3249
Duration of G	DurG	37	3761.84	4834.41	19	4055.84	2749.78	19	13237.4	10663.2	25	12559.9	11157.2	DurG	3	96	10.63	0.0001		B	B	A	A	none*		DurG	1	54	0.06	0.8075
Mean duration of G	MeanG	37	1844.79	1862.65	19	1864.46	1309.9	19	5652.08	5248.06	25	5578.25	6390.71	MeanG	3	96	6.83	0.0003		B	B	A	A	none*		MeanG	1	54	0	0.9674
Standard deviation of the Mean Duration of G	sdG	13	449.086	408.589	10	622.866	376.849	6	5469.52	6262.26	8	3027.05	2105.53	sdG	3	33	8.28	0.0003		B	B	A	A	Log		sdG	1	21	0.37	0.5473
Number of Probes to first G	CtoFrstG	31	4.12903	3.96436	18	6.05556	7.92221	17	3.88235	2.91295	23	2.69565	1.39593	CtoFrstG	3	85	1.9	0.136						none*		CtoFrstG	1	47	1.29	0.2616
Duration of the non-probing period before first G	DurNnprbBfrFrstG	31	13705.9	13649.5	18	16450.9	14150.8	17	17937.9	17157.9	23	14172.9	12732	DurNnprbBfrFrstG	3	85	0.36	0.7803						Square Root		DurNnprbBfrFrstG	1	47	0.58	0.4515
Mean number of G per probe	meanNGPrb	31	0.295993	0.313964	18	0.225046	0.197165	17	0.533927	0.47745	23	0.451272	0.427936	meanNGPrb	3	85	4.18	0.0083		B	B	A	A	Log		meanNGPrb	1	47	0.52	0.4736
Time from the first probe to first G	TmFrmFrstPrbFrstG	31	16069.7	19662.1	18	13581.6	16915.9	17	11420.7	11972.3	23	8079.39	8075.54	TmFrmFrstPrbFrstG	3	85	0.75	0.5239						Square Root		TmFrmFrstPrbFrstG	1	47	0.2	0.6598
Time from the start of the probe with first G to the first G	TmBegPrbFrstG	31	3163.35	11379.7	18	955.538	1122.85	17	1614.07	1944.75	23	1354.37	1298.76	TmBegPrbFrstG	3	85	0.63	0.6003						Square Root		TmBegPrbFrstG	1	47	1.2	0.2796
Number of probes after first G	NumPrbsAftrFrstG	37	8.10811	9.6976	19	11.5263	11.0924	19	5.05263	8.3031	25	6.92	6.99952	NumPrbsAftrFrstG	3	96	1.71	0.1692						none*		NumPrbsAftrFrstG	1	54	1.41	0.2395
Number of short probes after first G	NmbrShrtPrbAftrFrstG	37	1.48649	1.83518	19	1.42105	2.47915	19	1.31579	3.01943	25	1.08	1.68127	NmbrShrtPrbAftrFrstG	3	41	0.48	0.6995						Log		NmbrShrtPrbAftrFrstG	1	25	0.64	0.4311
Number of long G	NumLngG	31	1.80645	1.13782	18	2.05556	1.25895	17	2.58824	1.62245	23	2.30435	1.18455	NumLngG	3	85	1.57	0.2028						Log		NumLngG	1	47	0.31	0.5794
Time to first sustained G from first probe	TmFrstSusGFrstPrb	29	19606.9	23818.7	17	15800.3	20115.9	17	14586	15462.1	23	11900.4	11646.4	TmFrstSusGFrstPrb	3	82	0.24	0.8704						Log		TmFrstSusGFrstPrb	1	44	0.43	0.5152
Percent probe in G	PrcntPrbG	37	14.202	19.3145	19	12.0767	10.9186	19	43.2313	27.7343	25	32.6552	22.9068	PrcntPrbG	3	96	10.51	0.0001		B	B	A	A	Arcsine square root		PrcntPrbG	1	54	0.01	0.933
Number of D	NumD	37	3.08108	2.79263	19	1.84211	1.64192	19	1.89474	3.10724	25	2.12	3.75633	NumD	3	96	3.46	0.0195		A	AB	B	B	Log		NumD	1	54	0.71	0.4029
Total Duration of D	TtlDurD	37	180.796	226.008	19	109.218	97.7815	19	252.459	477.697	25	203.7	336.725	TtlDurD	3	96	3.09	0.0307		A	AB	B	B	Log		TtlDurD	1	54	0.08	0.7798
Mean Duration of D	meanD	37	50.1214	43.6882	19	65.8107	68.448	19	54.8561	84.1324	25	46.8409	68.7571	meanD	3	96	1.29	0.2826						Square Root		meanD	1	54	0.36	0.5496
Standard deviation of Mean Duration of D	sdD	21	37.3857	33.0246	8	29.9016	25.265	6	77.4122	80.6449	7	46.0396	31.0206	sdD	3	38	1.21	0.3193						Log		sdD	1	27	0.09	0.772
Number of probes to first D	CtoFrstD	28	8.07143	7.61543	14	14.5	8.59114	7	6.71429	5.21901	10	9.7	5.67744	CtoFrstD	3	55	3.35	0.0253		A	A	B	B	Log		CtoFrstD	1	40	7.73	0.0082
Duration of NP before first D	DurNnprbBfrFrstD	37	15818.2	17994.1	19	17265.5	17192	19	7061.71	13104.1	25	8038.71	11589.8	DurNnprbBfrFrstD	3	96	3.65	0.0154		A	A	B	B	Square Root		DurNnprbBfrFrstD	1	54	0.11	0.7405
Mean number of D per probe	meanNDPrb	37	0.311397	0.399007	19	0.112074	0.176168	19	0.256724	0.58581	25	0.166508	0.299785	meanNDPrb	3	96	1.81	0.1503						Square Root		meanNDPrb	1	54	4.77	0.0333
Time from first probe to first D	TmFrmFrstPrbFrstD	28	25295.5	20828.7	14	37691	19771.1	7	35399	28235.4	10	39337.7	16995.6	TmFrmFrstPrbFrstD	3	55	2.14	0.1061						Square Root		TmFrmFrstPrbFrstD	1	40	3.74	0.0601
Time from the start of the probe with first D to the first D	TmBegPrbFrstD	28	1721.09	2107.38	14	2349.82	3021.25	7	1801.16	968.737	10	5759.46	10260	TmBegPrbFrstD	3	55	2.76	0.0507		B	B	AB	A	Log		TmBegPrbFrstD	1	40	0.03	0.8604
Number of probes after first D	NumPrbsAftrFrstD	37	5.24324	7.03328	19	5.26316	9.93782	19	1.36842	4.79827	25	1.52	3.25474	NumPrbsAftrFrstD	3	96	3.84	0.0121		A	AB	B	B	Square Root		NumPrbsAftrFrstD	1	54	0.24	0.6237
Number of short probes after first D	NmbrShrtPrbAftrFrstD	37	0.756757	1.34175	19	0.684211	1.91638	19	0.263158	0.933459	25	0.24	0.723418	NmbrShrtPrbAftrFrstD	3	96	1.41	0.2444						Square Root		NmbrShrtPrbAftrFrstD	1	54	0.26	0.6123
Number of long D	NumLngD	37	0.432432	0.929173	19	0.31579	0.477567	19	1.05263	2.17239	25	0.88	1.53623	NumLngD	3	96	0.83	0.479						Square Root		NumLngD	1	54	0.01	0.909
Time to first sustained D from first probe	TmFrstSusDFrstPrb	9	42215.3	26929.6	6	59881.6	7773.67	5	60158.1	29434.4	8	51902.2	23185.4	TmFrstSusDFrstPrb	3	24	1	0.4107						Log		TmFrstSusDFrstPrb	1	13	2.17	0.1645
Maximum duration of D	maxD	28	106.764	85.956	14	107.082	67.7727	7	232.196	156.991	10	160.128	90.4169	maxD	3	55	3.48	0.0218		B	B	A	AB	Log		maxD	1	40	0.33	0.5703
Percent probe in D	PrcntPrbD	37	0.395815	0.422232	19	0.241056	0.213644	19	0.592618	1.06561	25	0.453219	0.730236	PrcntPrbD	3	96	9.6	0.0001		B	B	A	A	log(p/(1-p))		PrcntPrbD	1	54	0.67	0.4181
Number of E1	NumE1	37	3.81081	3.89328	19	1.57895	1.9809	19	1	2.3094	25	1.36	3.27719	NumE1	3	96	6.5	0.0005		A	B	B	B	Square Root		NumE1	1	54	3.76	0.0579
Total duration of E1	TtlDurE1	37	687.523	1744.44	19	213.137	334.622	19	125.617	316.975	25	244.643	558.471	TtlDurE1	3	96	3.66	0.0152		A	AB	B	B	Square Root		TtlDurE1	1	54	2.01	0.1619
Mean duration E1	MnDurE1	37	100.108	149.254	19	93.0884	113.161	19	26.9551	57.4263	25	40.7482	95.5906	MnDurE1	3	96	5.04	0.0028		A	A	B	B	Square Root		MnDurE1	1	54	0.03	0.8534
Standard deviation of the mean duration of E1	sdE1	22	213.391	529.216	6	117.968	95.2278	4	117.191	92.8628	5	299.991	166.172	sdE1	3	33	1.62	0.2037						Log		sdE1	1	26	0.01	0.9282
Number of probes to first E1	CtoFrstE1	26	8.57692	7.67423	12	18.6667	10.3426	5	7.6	5.94138	5	7.8	4.14729	CtoFrstE1	3	44	3.66	0.0193		B	A	B	AB	Log		CtoFrstE1	1	36	9.68	0.0036
Time from first probe to first E1	TmFrmFrstPrbFrstE	37	38370.9	28991.3	19	49903.9	24284.8	19	57947.2	23428.1	25	55821.8	23290	TmFrmFrstPrbFrstE	3	96	4.41	0.006		B	A	A	A	Square Root		TmFrmFrstPrbFrstE	1	54	3.3	0.0748
Time from start of the probe with first E1 to First E1	TmBegPrbFrstE	26	1630.17	1958.08	12	1851.56	2138.18	5	2426.69	716.399	5	8965.38	14571.7	TmBegPrbFrstE	3	44	2.74	0.0548		A	AB	B	B	Inverse		TmBegPrbFrstE	1	36	0.36	0.5512
Number of probes after first E1	NumPrbsAftrFrstE	37	5.13514	7.08348	19	3.26316	4.53189	19	1.21053	4.81409	25	1	3.05505	NumPrbsAftrFrstE	3	96	5.84	0.001		A	AB	B	B	Square Root		NumPrbsAftrFrstE	1	54	1.03	0.3151
Number of short probes after first E1	NmbrShrtPrbAftrFrstE	37	0.72973	1.34678	19	0.368421	0.830698	19	0.210526	0.917663	25	0.24	0.723418	NmbrShrtPrbAftrFrstE	3	14	1.31	0.3089						Inverse		NmbrShrtPrbAftrFrstE	1	12	2.94	0.1123
Number of long E1 before first E2	NumLngE1BfrE2	37	0.027027	0.164399	19	0.0526316	0.229416	19	0	0	25	0.12	0.439697	NumLngE1BfrE2										Log
Number of Single E1	NumSnglE1	37	0.513513	0.960949	19	0.157895	0.50146	19	0.736842	1.72698	25	0.56	1.52971	NumSnglE1	3	19	0.31	0.8173						Inverse		NumSnglE1	1	11	0	0.9516
Duration of first E1	DurFirstE	37	5656.39	8108.44	19	5598.41	8653.6	19	30.2147	76.5287	25	24.7872	72.3694	DurFirstE	3	96	13.54	0.0001		A	A	B	B	Log		DurFirstE	1	54	0.24	0.6258
Contribution of E1 to E	CntrbE1toE	37	2.66783	3.64868	19	12.1601	31.2085	19	21.502	38.4818	25	7.5091	22.3615	CntrbE1toE	3	39	19.19	0.0001		C	C	A	B	log(p/(1-p))		CntrbE1toE	1	34	0.91	0.3457
Duration of E1 followed by first sustained E2	DurE1FlwdFrstSusE2	37	77.8076	112.383	19	76.1937	101.613	19	5.20421	22.6846	25	75.2384	263.961	DurE1FlwdFrstSusE2	3	96	5.18	0.0023		A	AB	C	BC	Square Root		DurE1FlwdFrstSusE2	1	54	0.18	0.677		0.482353
Duration of E1 followed by first E2	DurE1FlldFrstE2	37	98.0065	138.888	19	76.1937	101.613	19	63.2084	162.867	25	101.683	279.532	DurE1FlldFrstE2	3	96	1.88	0.1373						Square Root		DurE1FlldFrstE2	1	54	0.61	0.4373
Total duration of E1 followed by sustained E2	TtlDurE1FlldSusE2	26	342.172	352.845	10	287.504	328.242	1	98.88	.	3	1141.92	611.773	TtlDurE1FlldSusE2	3	36	2.63	0.0648						Log		TtlDurE1FlldSusE2	1	34	0.16	0.6908
Total duration of E1 followed by E2	TtlDurE1FlldE2	26	413.945	424.477	10	290	326.877	3	433.28	195.854	4	1205.56	433.172	TtlDurE1FlldE2	3	39	3.57	0.0224		B	B	AB	A	Log		TtlDurE1FlldE2	1	34	0.74	0.3967
Total duration of single E1	TtlDurSnglE1	12	125.72	154.997	4	238.12	143.896	5	208.864	221.295	5	223.712	173.884	TtlDurSnglE1	3	22	0.76	0.5291						Log		TtlDurSnglE1	1	14	1.54	0.235
Percent probe in E1	PrcntPrbE1	37	1.24652	2.45835	19	0.380297	0.498128	19	0.283097	0.718386	25	0.496515	1.09019	PrcntPrbE1	3	96	2.81	0.0436		AB	B	B	A	log(p/(1-p))		PrcntPrbE1	1	54	3.32	0.0739
Number of E2	NumE2	37	2.24324	2.2411	19	0.947368	1.22355	19	0.210526	0.535303	25	0.52	1.44684	NumE2	3	96	10.98	0.0001		A	B	C	BC	Square Root		NumE2	1	54	4.53	0.0379
Number of long E2	NumLngE2	37	1.89189	1.85268	19	0.894737	1.10024	19	0.0526316	0.229416	25	0.2	0.57735	NumLngE2	3	96	16.47	0.0001		A	B	C	C	Square Root		NumLngE2	1	54	3.88	0.054
Total duration E2	TtlDurE2	37	15622.5	16697.3	19	10034.2	12352.8	19	72.8589	266.623	25	1436.92	4177.67	TtlDurE2	3	96	14.96	0.0001		A	A	B	B	Square Root		TtlDurE2	1	54	1.88	0.1757
Mean duration of E2	MnDurE2	26	8010.1	5572.6	10	12318.1	8710.79	3	267.387	273.154	4	4754.33	4229.11	MnDurE2	3	39	16.83	0.0001		A	A	C	B	Log		MnDurE2	1	34	0.99	0.3268
Standard deviation of Mean duration of E2	sdE2	19	5420.9	4103.67	4	4232.75	2255.14	1	747.497	.	3	4591.57	5807.5	sdE2	3	23	1.94	0.1513						Log		sdE2	1	21	0.09	0.7676
Time to first sustained E2 from start of recording	TmFrstSusE2	37	42476.4	27637.7	19	56057.8	23904.7	19	61069.3	23421.2	25	61224.5	20630.7	TmFrstSusE2	3	96	4.51	0.0053		B	A	A	A	Square Root		TmFrstSusE2	1	54	3.94	0.0521
Time to first sustained E2 from first probe	TmFrstSusE2FrstPrb	37	38574.5	28934.2	19	51746.5	25343.6	19	61067.3	23425.6	25	59779.7	20953.7	TmFrstSusE2FrstPrb	3	96	5.9	0.001		B	A	A	A	Square Root		TmFrstSusE2FrstPrb	1	54	3.79	0.0567
Time to first sustained E2 from start of probe with first sustained E2	TmFrstSusE2StrtPrb	26	1808.21	2074.54	10	1800.3	1717.43	1	3933.28	.	3	16022.3	20038.3	TmFrstSusE2StrtPrb	3	36	7.68	0.0004		B	B	AB	A	Square Root		TmFrstSusE2StrtPrb	1	34	0.03	0.8728
Time to first E2 from start of recording	TmFrstE2StrtEPG	37	42468.5	27634	19	56057.8	23904.7	19	60609.1	23142.5	25	59391.4	20959.5	TmFrstE2StrtEPG										Inverse
Time to first E2 from first probe	TmFrstE2FrmFrstPrb	37	34573	27744	19	47246.1	21438.1	19	49947.5	25018.3	25	49864.9	22707	TmFrstE2FrmFrstPrb	3	96	3.81	0.0126		B	A	A	A	Square Root		TmFrstE2FrmFrstPrb	1	54	4.5	0.0385
Time to first E2 from start of probe with first E2	TmFrstE2FrmPrbStrt	26	1796.99	2042.91	10	1800.3	1717.43	3	4217.07	962.532	4	12841.4	17553.4	TmFrstE2FrmPrbStrt	3	39	3.03	0.0408		A	AB	B	B	Inverse		TmFrstE2FrmPrbStrt	1	34	0.66	0.4207
Time from last E2 to end of recording	TmLstE2EndRcrd	6	13358.8	5679.59	2	17088.9	827.824	0	.	.	0	.	.	TmLstE2EndRcrd										Inverse
Duration of longest E2 in recording	DurMxE2	26	12515.7	8190.62	10	14050.1	8200.67	3	443.573	578.027	4	7604.88	6954.84	maxE2	3	39	17.11	0.0001		A	A	B	A	Log		maxE2	1	34	0	0.9958
Percent probe in E2	PrcntPrbE2	37	32.0072	27.9875	19	18.505	22.8004	19	0.155741	0.551799	25	3.03857	8.93708	PrcntPrbE2	3	96	18.78	0.0001		A	B	C	C	log(p/(1-p))		PrcntPrbE2	1	54	3.13	0.0826
Percent E2 as sustained E2	PrcntE2SusE2	26	88.7637	16.1519	10	97.5	7.90569	3	16.6667	28.8675	4	62.5	47.8714	PrcntE2SusE2	3	9	1.53	0.2725						log(p/(1-p))		PrcntE2SusE2	1	9	0.06	0.811
Potential E2 index (duration of E2/time from beginning of first E2 to end of recording)	PotE2Indx	37	38.8477	32.5918	19	35.2942	39.835	19	4.09727	17.1649	25	8.46612	24.3094	PotE2Indx	3	37	3.14	0.0367		A	A	B	AB	log(p/(1-p))		PotE2Indx	1	32	1.79	0.1903
Total Duration of E1+E2	TtlDurE	37	16310	17683.8	19	10247.3	12568	19	198.476	545.844	25	1681.56	4636.37	TtlDurE	3	96	14.19	0.0001		A	A	B	B	Square Root		TtlDurE	1	54	1.77	0.1884
Total duration of all E1 followed by E2 plus duration of all E2	TtlDurE1FllwdE2PlsE2	37	15913.4	16933.6	19	10186.8	12548	19	141.272	406.019	25	1629.8	4597.68	TtlDurE1FllwdE2PlsE2	3	96	14.41	0.0001		A	A	B	B	Square Root		TtlDurE1FllwdE2PlsE2	1	54	1.91	0.173
Total duration of non-phloematic phase (duration of recording less the duration of E1+E2)	TotDurNnPhlPhs	26	51343.7	17815.5	12	59268.7	15393.6	5	72492.5	6036	5	65962.1	8596.59	TotDurNnPhlPhs	3	44	2.65	0.0603						Log		TotDurNnPhlPhs	1	36	1.57	0.2189
																							* Not well behaved
																							**100% recoded as 98%

## Sheet: Table S-2
		Age		Surface		Interaction
Variable*	Ddf	F	Pr>F	F	Pr>F	F	Pr>F
CntrbE1toE	39	53.83	<0.0001	4.44	0.0416	8.67	0.0054	ratio	Contribution of phloem salivation to the sum of all phloem salivation and phloem ingestion events
NumE2	96	12.81	0.0005	5.46	0.0216	2.06	0.1544	counts	Number of phloem ingestion events
NumLngE2	96	23.19	<0.0001	4.73	0.0321	2.61	0.1096	counts	Number of phloem ingestion events longer than 600 seconds
PrcntPrbE2	96	31.6	<0.0001	3.79	0.0545	1.59	0.2101	ratio	Percentage of total probe time spent in phloem ingestion
TtlDurE	44	15.01	0.0004	5.35	0.0255	0.55	0.4626	seconds	Total duration of phloem salivation and phloem ingestion
NumE1	96	11.4	0.0011	2.06	0.1548	1.73	0.192	counts	Number of phloem salivation events
DurFirstE	44	32.87	<0.0001	0.01	0.904	0.03	0.8614	seconds	Duration of the first phloem salivation event, and including the first phloem ingestion event if it follows immediately after the first phloem salivation event
TtlDurE1FllwdE2PlsE2	39	12.37	0.0011	3.39	0.0732	1.83	0.1838	seconds	Duration of all phloem salivation events that are followed immediately by phloem ingestion
MnDurG	85	20.58	<0.0001	0	0.9912	0.07	0.7883	seconds	Mean duration of xylem ingestion
SdG	33	23.71	<0.0001	0.98	0.3302	0.03	0.854	seconds	Standard deviation of mean duration of xylem ingestion
PrcntPrbG	96	29.26	<0.0001	1.07	0.3033	0.87	0.3521	ratio	percentage of probe spent in xylem ingestion
NumPrbs	96	7.11	0.009	0.71	0.4031	0.92	0.34	counts	Number of Probes
NumNP	96	7.67	0.0068	0.76	0.3856	0.97	0.3278	counts	Number of non-probing events
NmbrC	96	4.91	0.0291	0.25	0.6193	0.46	0.4983	counts	Number of Pathway
TtlDurC	96	2.67	0.1053	0.51	0.478	4.88	0.0295	seconds	Total Duration of Pathway
MnDurC	96	0.04	0.8427	0	0.9887	6.37	0.0133	seconds	Mean duration of Pathway
sSdC	96	0.07	0.7944	0.05	0.8239	5.56	0.0204	seconds	Standard deviation of mean duration of pathway
ShrtCbfrE1	44	11.08	0.0018	0.01	0.9426	0.01	0.9223	seconds	Short C before first phloem salivation
MeanNGPrb	85	12.49	0.0007	0.01	0.9417	0.8	0.3748	counts	Mean number of xylem ingestion events per probe
NumD	96	8.26	0.005	0.38	0.5394	0.19	0.6635	counts	Number of phloem contact events
TtlDurD	55	13.34	0.0006	0.14	0.7118	0.85	0.3615	seconds	Total duration of phloem contact
MeanD	55	13.22	0.0006	2.94	0.0921	0.02	0.8757	seconds	Mean duration of phloem contact
CtoFrstD	55	0.61	0.438	0.41	0.5264	6.85	0.0114	counts	Number of probes to first phloem contact
MeanNDPrb	55	5.59	0.0216	0.1	0.7589	4.96	0.03	counts	Mean number of phloem contact events per probe
NumPrbsAftrFrstD	96	9.84	0.0023	0.42	0.5183	0.02	0.8917	counts	Number of probes after first phloem contact
NumLngD	55	21.14	<0.0001	0.09	0.7616	0.13	0.7164	counts	Number of phloem contact events longer than 100 seconds
MaxD	55	8.85	0.0044	1.34	0.2518	0.27	0.6032	seconds	Duration of longest phloem contact
PrcntPrbD	96	28.64	<0.0001	0	0.9996	1.58	0.2121	ratio	percentage of probe spent in phloem contact
TmFrmFrstPrbFrstE	96	6.24	0.0142	2.41	0.1239	1.47	0.2276	seconds	Time from first probe to first phloem salivation event
TmBegPrbFrstE	44	6.89	0.0119	0.05	0.8181	0.16	0.6868	seconds	Time from beginning of probe with the first phloem salivation to the first phloem salivation event in that probe
NumPrbsAftrFrstE	96	13.3	0.0004	0.7	0.4038	0.58	0.4482	counts	Number of probes after the first phloem salivation event
DurE1FlldFrstE2	39	21.87	<0.0001	0.59	0.4485	1.24	0.2729	seconds	Duration of the phloem salivation event immediately prior to the first phloem ingestion event
TtlDurE1FlldE2	39	7.47	0.0094	2.76	0.1049	0.75	0.3919	seconds	Total duration of all phloem salivation events that are followed by phloem ingestion plus the duration of all phloem ingestion events
PrcntPrbE1	96	2.62	0.1087	6.36	0.0133	0.06	0.8003	ratio	Percentage of total probe time spent in phloem salivation
PrcntE2SusE2	39	39.66	<0.0001	4.76	0.0352	10.3	0.0027	ratio	Percentage of all phloem ingestion spent in ingestion events longer than 600 seconds
PotE2Indx	37	6.73	0.0135	1.2	0.2808	4.61	0.0383	ratio	Duration of all phloem ingestion events divided by the duration from the beginning of the first phloem ingestion event to the end of recording
